# Supplementary material for: Outcomes Following Antifungal Treatment for Candida Growth in Bile Cultures Collected During Endoscopic Retrograde Cholangiopancreatography
Source: J Fungi (Basel). 2026 Mar 14;12(3):208. doi: 10.3390/jof12030208 (PMC13027859; doi:10.3390/jof12030208)
Supplement: Supplementary file 1 [file jof-12-00208-s001.zip]

Archive with 1 entries (1 files):
- jof-4163074-supplementary.pdf
